# Supplementary material for: TNF-α-Mediated Endothelial Cell Apoptosis Is Rescued by Hydrogen Sulfide
Source: Antioxidants (Basel). 2023 Mar 16;12(3):734. doi: 10.3390/antiox12030734 (PMC10045727; doi:10.3390/antiox12030734)
Supplement: Supplementary file 1 [file antioxidants-12-00734-s001.zip]

Archive with 1 entries (1 files):
- antioxidants-2253842-supplementary.pdf
